# Supplementary material for: Diversity and Host Blood Meal Analysis of Culicoides (Diptera: Ceratopogonidae) from Laos
Source: Insects. 2026 Jun 18;17(6):647. doi: 10.3390/insects17060647 (PMC13300096; doi:10.3390/insects17060647)
Supplement: Supplementary file 1 [file insects-17-00647-s001.zip]

Archive with 1 entries (1 files):
- insects-4327104-supplementary.pdf
